# Supplementary material for: Dependable Performance of Thin Film Composite Nanofiltration Membrane Tailored by Capsaicin-Derived Self-Polymer
Source: Polymers (Basel). 2022 Apr 20;14(9):1671. doi: 10.3390/polym14091671 (PMC9103837; doi:10.3390/polym14091671)
Supplement: Supplementary file 1 [file polymers-14-01671-s001.zip]

Archive with 1 entries (1 files):
- polymers-1672454-supplementary.pdf
